# Supplementary material for: Fluorinated Boron-Based Anions for Higher Voltage Li Metal Battery Electrolytes
Source: Nanomaterials (Basel). 2021 Sep 14;11(9):2391. doi: 10.3390/nano11092391 (PMC8466916; doi:10.3390/nano11092391)
Supplement: Supplementary file 1 [file nanomaterials-11-02391-s001.zip]

Archive with 1 entries (1 files):
- nanomaterials-1373745-supplementary.pdf
